# Supplementary material for: Comprehensive Characterisation of the Ketoprofen-β-Cyclodextrin Inclusion Complex Using X-ray Techniques and NMR Spectroscopy
Source: Molecules. 2021 Jul 5;26(13):4089. doi: 10.3390/molecules26134089 (PMC8271474; doi:10.3390/molecules26134089)
Supplement: Supplementary file 1 [file molecules-26-04089-s001.zip]

Archive with 1 entries (1 files):
- molecules-1247089-supplementary.pdf
